# Supplementary material for: Poly(A)-specific ribonuclease and Nocturnin in squamous cell lung cancer: prognostic value and impact on gene expression
Source: Mol Cancer. 2015 Nov 5;14:187. doi: 10.1186/s12943-015-0457-3 (PMC4635609; doi:10.1186/s12943-015-0457-3)
Supplement: Additional file 2: Table S1. — Upregulated transcripts upon PARN silencing in H520 cells. (XLSX 34 kb) [file 12943_2015_457_MOESM2_ESM.xlsx]

## Sheet: 322 uprg PARN
Additional file 2: Table S1. 322 upregulated transcripts after PARN silencing in H520 cells
ProbeName	Gene Symbol	Log2 Fold change	Description
A_33_P3381671	LOC731424	14.0587	Homo sapiens hypothetical protein LOC731424, mRNA (cDNA clone IMAGE:4133286), with apparent retained intron. [BC016366]
A_33_P3329428	TTN	11.8269	Homo sapiens titin (TTN), transcript variant novex-3, mRNA [NM_133379]
A_33_P3396766	LOC100131738	10.385	PREDICTED: Homo sapiens hypothetical LOC100131738 (LOC100131738), partial miscRNA [XR_108808]
A_33_P3419026	DLG2	10.093	Homo sapiens discs, large homolog 2 (Drosophila) (DLG2), transcript variant 3, mRNA [NM_001142700]
A_33_P3241891	CUBN	9.52847	cubilin (intrinsic factor-cobalamin receptor) [Source:HGNC Symbol;Acc:2548] [ENST00000377823]
A_33_P3275435	LOC100216545	8.73533	Homo sapiens hypothetical LOC100216545 (LOC100216545), non-coding RNA [NR_024586]
A_23_P212354	CCR2	8.62623	Homo sapiens chemokine (C-C motif) receptor 2 (CCR2), transcript variant A, mRNA [NM_001123041]
A_23_P130547	OR7D4	8.60811	Homo sapiens olfactory receptor, family 7, subfamily D, member 4 (OR7D4), mRNA [NM_001005191]
A_19_P00322997	XLOC_012053	7.35272	BROAD lincRNAs version v2 (http://www.broadinstitute.org/genome_bio/human_lincrnas/)
A_23_P417974	AQP11	7.26503	Homo sapiens aquaporin 11 (AQP11), mRNA [NM_173039]
A_33_P3232960	TDRD6	7.15424	Homo sapiens tudor domain containing 6 (TDRD6), transcript variant 1, mRNA [NM_001010870]
A_24_P173234	ZNF613	6.23518	Homo sapiens zinc finger protein 613 (ZNF613), transcript variant 2, mRNA [NM_024840]
A_33_P3702906	SF3B2	6.19396	splicing factor 3b, subunit 2, 145kDa [Source:HGNC Symbol;Acc:10769] [ENST00000534307]
A_24_P145019	LOC100129858	6.12839	Homo sapiens hypothetical LOC100129858 (LOC100129858), non-coding RNA [NR_033939]
A_23_P151159	TCHP	5.71954	Homo sapiens trichoplein, keratin filament binding (TCHP), transcript variant 1, mRNA [NM_032300]
A_33_P3251727	RYR2	5.68247	Homo sapiens ryanodine receptor 2 (cardiac) (RYR2), mRNA [NM_001035]
A_23_P313981	SERPINB10	5.62454	Homo sapiens serpin peptidase inhibitor, clade B (ovalbumin), member 10 (SERPINB10), mRNA [NM_005024]
A_33_P3381490	NKX2-8	5.4327	Homo sapiens NK2 homeobox 8 (NKX2-8), mRNA [NM_014360]
A_32_P486620	IGSF22	5.41279	Homo sapiens immunoglobulin superfamily, member 22 (IGSF22), mRNA [NM_173588]
A_33_P3333156	C11orf70	5.35331	Homo sapiens chromosome 11 open reading frame 70 (C11orf70), transcript variant 2, mRNA [NM_001195005]
A_33_P3270956	SAMD12	5.21537	Homo sapiens sterile alpha motif domain containing 12 (SAMD12), transcript variant 2, mRNA [NM_207506]
A_33_P3245606	BHLHA9	5.17013	Homo sapiens basic helix-loop-helix family, member a9 (BHLHA9), mRNA [NM_001164405]
A_33_P3332541	NCRNA00311	5.05214	PREDICTED: Homo sapiens transmembrane protein 148 (TMEM148), miscRNA [XR_115032]
A_33_P3274319	TMEM52	4.88469	Homo sapiens transmembrane protein 52 (TMEM52), mRNA [NM_178545]
A_19_P00321291	XLOC_011185	4.8367	BROAD lincRNAs version v2 (http://www.broadinstitute.org/genome_bio/human_lincrnas/)
A_33_P3281572	CMAHP	4.82961	Homo sapiens cytidine monophospho-N-acetylneuraminic acid hydroxylase, pseudogene (CMAHP), transcript variant 1, non-coding RNA [NR_002174]
A_24_P145529	CYP4Z2P	4.81653	Homo sapiens cytochrome P450, family 4, subfamily Z, polypeptide 2 pseudogene (CYP4Z2P), non-coding RNA [NR_002788]
A_33_P3326588	TNFRSF10D	4.6872	Homo sapiens tumor necrosis factor receptor superfamily, member 10d, decoy with truncated death domain (TNFRSF10D), mRNA [NM_003840]
A_33_P3749100	LOC285045	4.59389	Homo sapiens hypothetical LOC285045 (LOC285045), transcript variant 1, non-coding RNA [NR_027098]
A_23_P357983	STOML3	4.30804	Homo sapiens stomatin (EPB72)-like 3 (STOML3), transcript variant 1, mRNA [NM_145286]
A_24_P211420	SPEF1	4.30169	Homo sapiens sperm flagellar 1 (SPEF1), mRNA [NM_015417]
A_33_P3316173	KCNJ13	4.28965	Homo sapiens potassium inwardly-rectifying channel, subfamily J, member 13 (KCNJ13), transcript variant 1, mRNA [NM_002242]
A_23_P55504	OR3A2	4.28613	Homo sapiens olfactory receptor, family 3, subfamily A, member 2 (OR3A2), mRNA [NM_002551]
A_33_P3312232	LOC647166	4.25994	PREDICTED: Homo sapiens hypothetical protein LOC647166 (LOC647166), mRNA [XM_930192]
A_33_P3383169	PP13004	4.24002	PREDICTED: Homo sapiens hypothetical LOC402481 (PP13004), miscRNA [XR_108769]
A_33_P3300147	C9orf170	4.12056	Homo sapiens chromosome 9 open reading frame 170 (C9orf170), mRNA [NM_001001709]
A_32_P45974	C2orf27A	4.10844	Homo sapiens chromosome 2 open reading frame 27, mRNA (cDNA clone IMAGE:6426166). [BC071972]
A_23_P316410	NOX1	4.09945	Homo sapiens NADPH oxidase 1 (NOX1), transcript variant NOH-1L, mRNA [NM_007052]
A_33_P3393013	PKDCC	4.09011	protein kinase domain containing, cytoplasmic homolog (mouse) [Source:HGNC Symbol;Acc:25123] [ENST00000485578]
A_33_P3351904	PCDHA11	4.03812	Homo sapiens protocadherin alpha 11 (PCDHA11), transcript variant 2, mRNA [NM_031861]
A_33_P3314659	SPEF2	3.93256	Homo sapiens sperm flagellar 2 (SPEF2), transcript variant 2, mRNA [NM_144722]
A_33_P3360122	C14orf86	3.9111	Homo sapiens chromosome 14 open reading frame 86 (C14orf86), non-coding RNA [NR_027004]
A_24_P137461	CPN2	3.83745	Homo sapiens carboxypeptidase N, polypeptide 2 (CPN2), mRNA [NM_001080513]
A_33_P3339006	NCRNA00113	3.83448	wh41c09.x1 NCI_CGAP_Kid11 Homo sapiens cDNA clone IMAGE:2383312 3' similar to contains L1.t2 L1 repetitive element ;, mRNA sequence [AI796012]
A_33_P3267463	RFX3	3.83409	regulatory factor X, 3 (influences HLA class II expression) [Source:HGNC Symbol;Acc:9984] [ENST00000381984]
A_33_P3289401	OR52J3	3.7951	Homo sapiens olfactory receptor, family 52, subfamily J, member 3 (OR52J3), mRNA [NM_001001916]
A_33_P3318002	PCDHA4	3.76949	Homo sapiens protocadherin alpha 4 (PCDHA4), transcript variant 2, mRNA [NM_031500]
A_23_P325122	BCORP1	3.69628	Homo sapiens BCL6 corepressor pseudogene 1 (BCORP1), transcript variant 2, non-coding RNA [NR_002923]
A_32_P49668	LOC100510697	3.64376	PREDICTED: Homo sapiens putative POM121-like protein 1-like (LOC100510697), mRNA [XM_003118465]
A_33_P3329274	PCDHA12	3.63224	Homo sapiens protocadherin alpha 12 (PCDHA12), transcript variant 2, mRNA [NM_031864]
A_33_P3352867	PCDHA6	3.52985	Homo sapiens protocadherin alpha 6 (PCDHA6), transcript variant 2, mRNA [NM_031848]
A_24_P941736	ACSBG1	3.48491	acyl-CoA synthetase bubblegum family member 1 [Source:HGNC Symbol;Acc:29567] [ENST00000258873]
A_33_P3268555	SP140	3.46424	Homo sapiens SP140 nuclear body protein (SP140), transcript variant 2, mRNA [NM_001005176]
A_33_P3451458	NCRNA00249	3.45024	ak36e05.s1 Soares_testis_NHT Homo sapiens cDNA clone IMAGE:1408064 3', mRNA sequence [AA861243]
A_33_P3403693	PCDHA1	3.43514	Homo sapiens protocadherin alpha 1 (PCDHA1), transcript variant 2, mRNA [NM_031410]
A_33_P3214109	LOC121952	3.4272	Homo sapiens hypothetical LOC121952 (LOC121952), non-coding RNA [NR_026965]
A_23_P165676	MZT2A	3.39822	mitotic spindle organizing protein 2A [Source:HGNC Symbol;Acc:33187] [ENST00000491265]
A_23_P20172	GPR22	3.33552	Homo sapiens G protein-coupled receptor 22 (GPR22), mRNA [NM_005295]
A_33_P3281299	PCDHA10	3.29689	Homo sapiens protocadherin alpha 10 (PCDHA10), transcript variant 2, mRNA [NM_031859]
A_33_P3422000	TBR1	3.29335	Homo sapiens T-box, brain, 1 (TBR1), mRNA [NM_006593]
A_33_P3405980	SULT6B1	3.29058	Homo sapiens sulfotransferase family, cytosolic, 6B, member 1 (SULT6B1), mRNA [NM_001032377]
A_23_P55749	COL5A3	3.28721	Homo sapiens collagen, type V, alpha 3 (COL5A3), mRNA [NM_015719]
A_23_P12643	AS3MT	3.28329	Homo sapiens arsenic (+3 oxidation state) methyltransferase (AS3MT), mRNA [NM_020682]
A_33_P3229402	PECAM1	3.28083	Homo sapiens platelet/endothelial cell adhesion molecule (PECAM1), mRNA [NM_000442]
A_33_P3418025	CTSO	3.24798	Homo sapiens cathepsin O (CTSO), mRNA [NM_001334]
A_33_P3330418	OR7A5	3.23716	Homo sapiens olfactory receptor, family 7, subfamily A, member 5 (OR7A5), mRNA [NM_017506]
A_33_P3210934	PCDHA13	3.23703	Homo sapiens protocadherin alpha 13 (PCDHA13), transcript variant 2, mRNA [NM_031865]
A_23_P501010	COL17A1	3.20584	Homo sapiens collagen, type XVII, alpha 1 (COL17A1), mRNA [NM_000494]
A_23_P158297	BTNL3	3.20436	Homo sapiens butyrophilin-like 3 (BTNL3), mRNA [NM_197975]
A_23_P48022	TAS2R8	3.19861	Homo sapiens taste receptor, type 2, member 8 (TAS2R8), mRNA [NM_023918]
A_33_P3270136	LOC100130157	3.19626	PREDICTED: Homo sapiens hypothetical LOC100130157 (LOC100130157), miscRNA [XR_109613]
A_33_P3363480	LOC100131107	3.18635	PREDICTED: Homo sapiens UPF0607 protein ENSP00000383783-like (LOC100131107), mRNA [XM_001715471]
A_33_P3388771	LOC732272	3.16482	Homo sapiens cDNA FLJ35369 fis, clone SKMUS2001683. [AK092688]
A_23_P351203	DAOA	3.15204	Homo sapiens D-amino acid oxidase activator (DAOA), transcript variant 1, mRNA [NM_172370]
A_33_P3304678	LOC149837	3.15074	Homo sapiens hypothetical LOC149837 (LOC149837), non-coding RNA [NR_015406]
A_33_P3359061	YJEFN3	3.14481	Homo sapiens YjeF N-terminal domain containing 3 (YJEFN3), nuclear gene encoding mitochondrial protein, transcript variant 1, mRNA [NM_198537]
A_33_P3324730	C20orf173	3.14332	Homo sapiens chromosome 20 open reading frame 173 (C20orf173), transcript variant 1, mRNA [NM_001145350]
A_33_P3407429	PSMB7	3.11719	proteasome (prosome, macropain) subunit, beta type, 7 [Source:HGNC Symbol;Acc:9544] [ENST00000441097]
A_33_P3298236	DCHS2	3.04566	Homo sapiens dachsous 2 (Drosophila) (DCHS2), transcript variant 2, mRNA [NM_001142552]
A_32_P108870	PMP2	3.04385	Homo sapiens peripheral myelin protein 2 (PMP2), mRNA [NM_002677]
A_24_P399230	WFIKKN2	3.04317	Homo sapiens WAP, follistatin/kazal, immunoglobulin, kunitz and netrin domain containing 2 (WFIKKN2), mRNA [NM_175575]
A_33_P3332521	PCDHA3	3.03691	Homo sapiens protocadherin alpha 3 (PCDHA3), transcript variant 2, mRNA [NM_031497]
A_33_P3279167	NBPF7	3.02674	Homo sapiens neuroblastoma breakpoint family, member 7 (NBPF7), mRNA [NM_001047980]
A_33_P3298326	FSHB	3.01288	Homo sapiens follicle stimulating hormone, beta polypeptide (FSHB), transcript variant 1, mRNA [NM_000510]
A_24_P58488	C2orf73	3.00797	Homo sapiens chromosome 2 open reading frame 73 (C2orf73), mRNA [NM_001100396]
A_33_P3223849	GEMC1	2.97885	Homo sapiens geminin coiled-coil domain-containing protein 1 (GEMC1), mRNA [NM_001146686]
A_33_P3335398	AATK	2.97475	Homo sapiens apoptosis-associated tyrosine kinase (AATK), transcript variant 1, mRNA [NM_001080395]
A_33_P3348348	FABP9	2.95071	Homo sapiens fatty acid binding protein 9, testis (FABP9), mRNA [NM_001080526]
A_33_P3274179	ERV18-1	2.92288	Homo sapiens cDNA FLJ44837 fis, clone BRACE3048677. [AK126787]
A_23_P117437	IL25	2.91208	Homo sapiens interleukin 25 (IL25), transcript variant 1, mRNA [NM_022789]
A_23_P368805	HHLA2	2.91118	Homo sapiens HERV-H LTR-associating 2 (HHLA2), mRNA [NM_007072]
A_23_P164773	FCER2	2.9055	Homo sapiens Fc fragment of IgE, low affinity II, receptor for (CD23) (FCER2), transcript variant 1, mRNA [NM_002002]
A_33_P3410816	CLDN20	2.90442	Homo sapiens claudin 20 (CLDN20), mRNA [NM_001001346]
A_33_P3250695	PCDHA8	2.89338	Homo sapiens protocadherin alpha 8 (PCDHA8), transcript variant 2, mRNA [NM_031856]
A_23_P85693	GBP2	2.88443	Homo sapiens guanylate binding protein 2, interferon-inducible (GBP2), mRNA [NM_004120]
A_23_P129665	ITGAD	2.88354	Homo sapiens integrin, alpha D (ITGAD), mRNA [NM_005353]
A_32_P394491	LOC645591	2.88262	Homo sapiens hypothetical LOC645591 (LOC645591), transcript variant 2, non-coding RNA [NR_034141]
A_33_P3305388	OR8K5	2.87323	Homo sapiens olfactory receptor, family 8, subfamily K, member 5 (OR8K5), mRNA [NM_001004058]
A_33_P3228132	LOC400891	2.86891	Homo sapiens chromosome 14 open reading frame 166B pseudogene (LOC400891), non-coding RNA [NR_027006]
A_23_P323102	PCDHA9	2.85965	Homo sapiens protocadherin alpha 9 (PCDHA9), transcript variant 2, mRNA [NM_014005]
A_23_P126363	ADAM30	2.84917	Homo sapiens ADAM metallopeptidase domain 30 (ADAM30), mRNA [NM_021794]
A_33_P3352727	C20orf173	2.82547	Homo sapiens chromosome 20 open reading frame 173 (C20orf173), transcript variant 2, transcribed RNA [NR_026933]
A_33_P3778618	LOC285796	2.80838	Homo sapiens hypothetical LOC285796 (LOC285796), non-coding RNA [NR_028390]
A_23_P213706	IL4	2.78942	Homo sapiens interleukin 4 (IL4), transcript variant 1, mRNA [NM_000589]
A_24_P781615	AOC4	2.77994	Homo sapiens AOC3 pseudogene (AOC4), non-coding RNA [NR_002773]
A_24_P307808	KCTD16	2.77615	Homo sapiens potassium channel tetramerisation domain containing 16 (KCTD16), mRNA [NM_020768]
A_33_P3347772	SEPT2	2.77349	septin 2 [Source:HGNC Symbol;Acc:7729] [ENST00000473479]
A_33_P3325665	JPH4	2.7525	Homo sapiens cDNA clone IMAGE:40010290. [BC109228]
A_23_P128281	KLRC3	2.7439	Homo sapiens killer cell lectin-like receptor subfamily C, member 3 (KLRC3), transcript variant 2, mRNA [NM_007333]
A_24_P182696	MYO3B	2.74347	Homo sapiens myosin IIIB (MYO3B), transcript variant 2, mRNA [NM_138995]
A_24_P397817	LEP	2.73989	Homo sapiens leptin (LEP), mRNA [NM_000230]
A_32_P524904	C11orf86	2.73596	Homo sapiens chromosome 11 open reading frame 86 (C11orf86), mRNA [NM_001136485]
A_23_P382811	SNX31	2.73564	Homo sapiens sorting nexin 31 (SNX31), mRNA [NM_152628]
A_23_P48698	ADAM20	2.73234	Homo sapiens ADAM metallopeptidase domain 20 (ADAM20), mRNA [NM_003814]
A_23_P349463	CHP2	2.71517	Homo sapiens calcineurin B homologous protein 2 (CHP2), mRNA [NM_022097]
A_23_P395418	PCDHGB3	2.71188	Homo sapiens protocadherin gamma subfamily B, 3 (PCDHGB3), transcript variant 2, mRNA [NM_032097]
A_33_P3306048	DPRXP4	2.70886	Homo sapiens divergent-paired related homeobox pseudogene 4 (DPRXP4), non-coding RNA [NR_002221]
A_33_P3258279	NTM	2.69946	Homo sapiens neurotrimin (NTM), transcript variant 4, mRNA [NM_001144059]
A_24_P185368	ZSCAN4	2.69941	Homo sapiens zinc finger and SCAN domain containing 4 (ZSCAN4), mRNA [NM_152677]
A_23_P315451	KIRREL2	2.69813	Homo sapiens kin of IRRE like 2 (Drosophila) (KIRREL2), transcript variant 3, mRNA [NM_199180]
A_33_P3344334	KCNH5	2.68389	Homo sapiens potassium voltage-gated channel, subfamily H (eag-related), member 5 (KCNH5), transcript variant 2, mRNA [NM_172376]
A_24_P337239	FGF5	2.67954	Homo sapiens fibroblast growth factor 5 (FGF5), transcript variant 1, mRNA [NM_004464]
A_33_P3514487	VSTM1	2.67706	Homo sapiens V-set and transmembrane domain containing 1 (VSTM1), mRNA [NM_198481]
A_33_P3262276	OR10A7	2.67581	Homo sapiens olfactory receptor, family 10, subfamily A, member 7 (OR10A7), mRNA [NM_001005280]
A_33_P3418541	ACTG2	2.66135	Homo sapiens cDNA, FLJ17257. [AK310215]
A_23_P105465	CMKLR1	2.65583	Homo sapiens chemokine-like receptor 1 (CMKLR1), transcript variant 2, mRNA [NM_004072]
A_33_P3333960	LOC100188949	2.65536	Homo sapiens hypothetical LOC100188949 (LOC100188949), non-coding RNA [NR_024464]
A_23_P49862	TRPV3	2.64632	Homo sapiens transient receptor potential cation channel, subfamily V, member 3 (TRPV3), mRNA [NM_145068]
A_24_P701030	C6orf112	2.64623	Homo sapiens chromosome 6 open reading frame 112 (C6orf112), non-coding RNA [NR_037157]
A_24_P51201	HERC3	2.63882	Homo sapiens hect domain and RLD 3, mRNA (cDNA clone IMAGE:6050308), complete cds. [BC038960]
A_32_P50223	PLK5	2.6162	Homo sapiens polo-like kinase 5 (PLK5), non-coding RNA [NR_026557]
A_33_P3289661	OCR1	2.59458	Homo sapiens ovarian cancer-related protein 1 (OCR1) mRNA, complete cds. [AF314543]
A_33_P3292269	LOC100131802	2.59355	Homo sapiens cDNA FLJ27377 fis, clone UBA06282. [AK130887]
A_33_P3242693	SLC22A11	2.58652	Homo sapiens solute carrier family 22 (organic anion/urate transporter), member 11 (SLC22A11), mRNA [NM_018484]
A_33_P3423335	OR2AE1	2.5602	Homo sapiens olfactory receptor, family 2, subfamily AE, member 1 (OR2AE1), mRNA [NM_001005276]
A_33_P3298810	FFAR3	2.55508	Homo sapiens free fatty acid receptor 3 (FFAR3), mRNA [NM_005304]
A_23_P95790	ITLN1	2.55234	Homo sapiens intelectin 1 (galactofuranose binding) (ITLN1), mRNA [NM_017625]
A_33_P3419239	DNAI2	2.54593	Homo sapiens dynein, axonemal, intermediate chain 2 (DNAI2), transcript variant 1, mRNA [NM_023036]
A_23_P18913	OR2V2	2.54365	Homo sapiens olfactory receptor, family 2, subfamily V, member 2 (OR2V2), mRNA [NM_206880]
A_24_P7790	WFDC10B	2.52919	Homo sapiens WAP four-disulfide core domain 10B (WFDC10B), transcript variant 1, mRNA [NM_172006]
A_23_P134204	FAM71F1	2.52833	Homo sapiens family with sequence similarity 71, member F1 (FAM71F1), mRNA [NM_032599]
A_33_P3272385	OR4E2	2.51886	Homo sapiens olfactory receptor, family 4, subfamily E, member 2 (OR4E2), mRNA [NM_001001912]
A_32_P187571	SCN2B	2.51793	Homo sapiens sodium channel, voltage-gated, type II, beta (SCN2B), mRNA [NM_004588]
A_33_P3264662	CYP27C1	2.50554	Homo sapiens cytochrome P450, family 27, subfamily C, polypeptide 1 (CYP27C1), mRNA [NM_001001665]
A_33_P3355921	LOC100130894	2.48988	Homo sapiens hypothetical LOC100130894 (LOC100130894), non-coding RNA [NR_034083]
A_23_P218942	PCDHAC2	2.48804	Homo sapiens protocadherin alpha subfamily C, 2 (PCDHAC2), transcript variant 2, mRNA [NM_031883]
A_33_P3420611	OR4D2	2.48473	Homo sapiens olfactory receptor, family 4, subfamily D, member 2 (OR4D2), mRNA [NM_001004707]
A_33_P3406651	ZSCAN5B	2.48131	Homo sapiens zinc finger and SCAN domain containing 5B (ZSCAN5B), mRNA [NM_001080456]
A_33_P3236392	PVRL4	2.47844	Homo sapiens poliovirus receptor-related 4 (PVRL4), mRNA [NM_030916]
A_23_P312300	SCGB2A1	2.47807	Homo sapiens secretoglobin, family 2A, member 1 (SCGB2A1), mRNA [NM_002407]
A_33_P3259373	PAR1	2.47781	Homo sapiens Prader-Willi/Angelman region-1 (PAR1), non-coding RNA [NR_022009]
A_23_P142345	PRTN3	2.47441	Homo sapiens proteinase 3 (PRTN3), mRNA [NM_002777]
A_33_P3395651	PCDHGA5	2.47341	Homo sapiens protocadherin gamma subfamily A, 5 (PCDHGA5), transcript variant 2, mRNA [NM_032054]
A_23_P435636	DAND5	2.4705	Homo sapiens DAN domain family, member 5 (DAND5), mRNA [NM_152654]
A_33_P3249888	BEST3	2.46954	Homo sapiens bestrophin 3 (BEST3), transcript variant 1, mRNA [NM_032735]
A_19_P00322942	XLOC_004598	2.46897	BROAD lincRNAs version v2 (http://www.broadinstitute.org/genome_bio/human_lincrnas/)
A_23_P109382	GSC2	2.46607	Homo sapiens goosecoid homeobox 2 (GSC2), mRNA [NM_005315]
A_24_P252945	CXCR5	2.4631	Homo sapiens chemokine (C-X-C motif) receptor 5 (CXCR5), transcript variant 2, mRNA [NM_032966]
A_33_P3788772	LOC200609	2.45348	Homo sapiens mRNA; cDNA DKFZp434E2221 (from clone DKFZp434E2221) [AL137458]
A_19_P00318444	XLOC_003240	2.44922	BROAD lincRNAs version v2 (http://www.broadinstitute.org/genome_bio/human_lincrnas/)
A_23_P117387	MIA2	2.44496	Homo sapiens melanoma inhibitory activity 2 (MIA2), mRNA [NM_054024]
A_33_P3374087	RBM44	2.44252	Homo sapiens RNA binding motif protein 44 (RBM44), mRNA [NM_001080504]
A_33_P3420633	C16orf11	2.44177	Homo sapiens chromosome 16 open reading frame 11 (C16orf11), mRNA [NM_145270]
A_32_P336776	FRMD7	2.43218	Homo sapiens FERM domain containing 7 (FRMD7), mRNA [NM_194277]
A_33_P3362005	OR9A4	2.42867	Homo sapiens olfactory receptor, family 9, subfamily A, member 4 (OR9A4), mRNA [NM_001001656]
A_33_P3411155	LOC285556	2.4242	PREDICTED: Homo sapiens hypothetical protein LOC285556 (LOC285556), mRNA [XM_001717423]
A_23_P85269	TTN	2.41384	Homo sapiens titin (TTN), transcript variant N2-A, mRNA [NM_133378]
A_23_P118854	KRT37	2.40163	Homo sapiens keratin 37 (KRT37), mRNA [NM_003770]
A_33_P3422732	LOC100131180	2.39928	Homo sapiens cDNA FLJ42542 fis, clone BRACE3004435. [AK124533]
A_24_P77968	FLNC	2.39757	Homo sapiens filamin C, gamma (FLNC), transcript variant 1, mRNA [NM_001458]
A_33_P3213169	LOC100510454	2.39373	PREDICTED: Homo sapiens integrin alpha-X-like, transcript variant 2 (LOC100510454), mRNA [XM_003120366]
A_33_P3289123	DCLK3	2.39334	Homo sapiens doublecortin-like kinase 3 (DCLK3), mRNA [NM_033403]
A_19_P00805339	XLOC_000915	2.3915	BROAD lincRNAs version v2 (http://www.broadinstitute.org/genome_bio/human_lincrnas/)
A_32_P309662	TAS2R39	2.38738	Homo sapiens taste receptor, type 2, member 39 (TAS2R39), mRNA [NM_176881]
A_23_P8801	CYP3A5	2.38732	Homo sapiens cytochrome P450, family 3, subfamily A, polypeptide 5 (CYP3A5), transcript variant 1, mRNA [NM_000777]
A_33_P3248152	AMPD1	2.38707	Homo sapiens adenosine monophosphate deaminase 1 (AMPD1), transcript variant 1, mRNA [NM_000036]
A_33_P3216059	ASPN	2.38509	Homo sapiens asporin (ASPN), transcript variant 2, mRNA [NM_001193335]
A_33_P3371775	LOC729187	2.38402	Homo sapiens cDNA FLJ27413 fis, clone WMC05327. [AK130923]
A_23_P362770	CCDC36	2.38299	Homo sapiens coiled-coil domain containing 36 (CCDC36), transcript variant 1, mRNA [NM_178173]
A_23_P47579	NLRP14	2.37572	Homo sapiens NLR family, pyrin domain containing 14 (NLRP14), mRNA [NM_176822]
A_23_P209129	LAIR2	2.37518	Homo sapiens leukocyte-associated immunoglobulin-like receptor 2 (LAIR2), transcript variant 1, mRNA [NM_002288]
A_23_P318348	C19orf34	2.3697	Homo sapiens chromosome 19 open reading frame 34 (C19orf34), non-coding RNA [NR_033400]
A_23_P355517	SYNPO2L	2.36603	Homo sapiens synaptopodin 2-like (SYNPO2L), transcript variant 2, mRNA [NM_024875]
A_23_P376114	TAS2R46	2.36434	Homo sapiens taste receptor, type 2, member 46 (TAS2R46), mRNA [NM_176887]
A_23_P382794	TAS2R20	2.35939	Homo sapiens taste receptor, type 2, member 20 (TAS2R20), mRNA [NM_176889]
A_24_P192805	CARD17	2.35768	Homo sapiens caspase recruitment domain family, member 17 (CARD17), mRNA [NM_001007232]
A_32_P141682	EVPLL	2.35458	Homo sapiens envoplakin-like (EVPLL), mRNA [NM_001145127]
A_23_P312132	ITGAX	2.35293	Homo sapiens integrin, alpha X (complement component 3 receptor 4 subunit) (ITGAX), mRNA [NM_000887]
A_33_P3412548	LOC100134423	2.35041	PREDICTED: Homo sapiens hypothetical LOC100134423, transcript variant 1 (LOC100134423), partial miscRNA [XR_112192]
A_33_P3300172	SPON2	2.34234	Homo sapiens cDNA FLJ42615 fis, clone BRACE3014231. [AK124606]
A_33_P3282404	PCLO	2.33925	Homo sapiens piccolo (presynaptic cytomatrix protein) (PCLO), transcript variant 1, mRNA [NM_033026]
A_33_P3326105	RNF216	2.33843	Homo sapiens cDNA FLJ46710 fis, clone TRACH3016368. [AK128551]
A_33_P3286036	TMPRSS9	2.33618	transmembrane protease, serine 9 [Source:HGNC Symbol;Acc:30079] [ENST00000395264]
A_32_P439662	DNAH17	2.33247	Homo sapiens dynein, axonemal, heavy chain 17 (DNAH17), mRNA [NM_173628]
A_33_P3222762	HULC	2.32833	Homo sapiens highly up-regulated in liver cancer (non-protein coding) (HULC), non-coding RNA [NR_004855]
A_33_P3228637	ZNF584	2.32763	zinc finger protein 584 [Source:HGNC Symbol;Acc:27318] [ENST00000354635]
A_33_P3391846	PCDHA2	2.3255	Homo sapiens protocadherin alpha 2 (PCDHA2), transcript variant 2, mRNA [NM_031495]
A_33_P3258076	LOC100129581	2.32359	Homo sapiens cDNA FLJ43917 fis, clone TESTI4011505. [AK125905]
A_33_P3295096	NAG20	2.31861	PREDICTED: Homo sapiens NAG20 (NAG20), miscRNA [XR_108823]
A_33_P3318288	CFH	2.31326	Homo sapiens complement factor H (CFH), transcript variant 2, mRNA [NM_001014975]
A_33_P3806704	LOC100129198	2.31004	Homo sapiens clone FLC0664 PRO2866 mRNA, complete cds. [AF130117]
A_23_P92730	HSPB3	2.30936	Homo sapiens heat shock 27kDa protein 3 (HSPB3), mRNA [NM_006308]
A_23_P127352	MRGPRD	2.30663	Homo sapiens MAS-related GPR, member D (MRGPRD), mRNA [NM_198923]
A_33_P3857217	LOC286189	2.30522	Homo sapiens cDNA FLJ35230 fis, clone PROST2001415. [AK092549]
A_24_P294408	PLA1A	2.30491	Homo sapiens phospholipase A1 member A (PLA1A), transcript variant 1, mRNA [NM_015900]
A_23_P206920	MYH11	2.30484	Homo sapiens myosin, heavy chain 11, smooth muscle (MYH11), transcript variant SM1B, mRNA [NM_001040114]
A_33_P3406572	LOC149773	2.30207	Homo sapiens cDNA FLJ34385 fis, clone HCHON1000142. [AK091704]
A_24_P110780	C1orf118	2.301	PREDICTED: Homo sapiens chromosome 1 open reading frame 118 (C1orf118), miscRNA [XR_113334]
A_32_P78623	LOC401098	2.28818	Homo sapiens hypothetical LOC401098, mRNA (cDNA clone IMAGE:4821395). [BC034803]
A_23_P128974	BATF	2.28377	Homo sapiens basic leucine zipper transcription factor, ATF-like (BATF), mRNA [NM_006399]
A_24_P601831	NCRNA00326	2.28331	Homo sapiens non-protein coding RNA 326 (NCRNA00326), non-coding RNA [NR_026969]
A_33_P3324695	LOC100506393	2.28303	Homo sapiens hypothetical protein LOC100506393 (LOC100506393), non-coding RNA [NR_040098]
A_33_P3418710	PRAMEF12	2.27994	Homo sapiens PRAME family member 12 (PRAMEF12), mRNA [NM_001080830]
A_19_P00802238	XLOC_008925	2.27286	BROAD lincRNAs version v2 (http://www.broadinstitute.org/genome_bio/human_lincrnas/)
A_23_P54968	ST6GALNAC1	2.27229	Homo sapiens ST6 (alpha-N-acetyl-neuraminyl-2,3-beta-galactosyl-1,3)-N-acetylgalactosaminide alpha-2,6-sialyltransferase 1 (ST6GALNAC1), mRNA [NM_018414]
A_33_P3317770	DCST1	2.27096	DC-STAMP domain containing 1 [Source:HGNC Symbol;Acc:26539] [ENST00000368420]
A_33_P3268089	OR51I2	2.27064	Homo sapiens olfactory receptor, family 51, subfamily I, member 2 (OR51I2), mRNA [NM_001004754]
A_33_P3749627	KIAA0509	2.26187	Homo sapiens mRNA, chromosome 1 specific transcript KIAA0509. [AB007978]
A_33_P3285779	LOC340113	2.25507	Homo sapiens hypothetical LOC340113 (LOC340113), non-coding RNA [NR_033832]
A_33_P3362306	LOC254028	2.24774	Homo sapiens cDNA FLJ35891 fis, clone TESTI2009217. [AK093210]
A_24_P760960	SKINTL	2.23595	Homo sapiens Skint-like, pseudogene (SKINTL), non-coding RNA [NR_026749]
A_24_P216014	GH2	2.23264	Homo sapiens growth hormone 2 (GH2), transcript variant 3, mRNA [NM_022558]
A_23_P54861	ADAM6	2.2289	Homo sapiens ADAM metallopeptidase domain 6 (pseudogene) (ADAM6), non-coding RNA [NR_002224]
A_23_P321892	HRG	2.2286	Homo sapiens histidine-rich glycoprotein (HRG), mRNA [NM_000412]
A_33_P3348919	LOC100132396	2.22583	Homo sapiens zinc finger protein 705D-like (LOC100132396), mRNA [NM_001193630]
A_23_P430930	RSPO2	2.22015	Homo sapiens R-spondin 2 (RSPO2), mRNA [NM_178565]
A_24_P169402	DNAH12	2.21866	Homo sapiens dynein, axonemal, heavy chain 12 (DNAH12), transcript variant 1, mRNA [NM_178504]
A_24_P921327	TAPT1	2.21464	transmembrane anterior posterior transformation 1 [Source:HGNC Symbol;Acc:26887] [ENST00000505317]
A_32_P181077	DOCK8	2.21377	Homo sapiens dedicator of cytokinesis 8 (DOCK8), transcript variant 1, mRNA [NM_203447]
A_33_P3687389	C17orf13	2.2132	UI-H-FT1-bic-j-12-0-UI.s1 NCI_CGAP_FT1 Homo sapiens cDNA clone UI-H-FT1-bic-j-12-0-UI 3', mRNA sequence [CA309819]
A_23_P317450	DNAJB3	2.20777	Homo sapiens DnaJ (Hsp40) homolog, subfamily B, member 3 (DNAJB3), mRNA [NM_001001394]
A_24_P29594	HBS1L	2.2012	Homo sapiens HBS1-like (S. cerevisiae) (HBS1L), transcript variant 1, mRNA [NM_006620]
A_33_P3384133	C17orf99	2.19935	Homo sapiens chromosome 17 open reading frame 99 (C17orf99), mRNA [NM_001163075]
A_24_P945096	CACNA1I	2.19799	Homo sapiens calcium channel, voltage-dependent, T type, alpha 1I subunit (CACNA1I), transcript variant 1, mRNA [NM_021096]
A_32_P46594	LOC145837	2.19755	Homo sapiens hypothetical LOC145837 (LOC145837), non-coding RNA [NR_026979]
A_33_P3222539	LOC728965	2.19352	PREDICTED: Homo sapiens hypothetical protein LOC728965 (LOC728965), mRNA [XM_001717006]
A_23_P33881	SSX4B	2.19226	Homo sapiens synovial sarcoma, X breakpoint 4B (SSX4B), transcript variant 1, mRNA [NM_001034832]
A_33_P3333089	LOC729444	2.18803	Homo sapiens hypothetical LOC729444 (LOC729444), non-coding RNA [NR_038388]
A_23_P210835	MYT1	2.18714	Homo sapiens myelin transcription factor 1 (MYT1), mRNA [NM_004535]
A_23_P400449	VAT1L	2.18545	Homo sapiens vesicle amine transport protein 1 homolog (T. californica)-like (VAT1L), mRNA [NM_020927]
A_23_P144126	FETUB	2.18314	Homo sapiens fetuin B (FETUB), mRNA [NM_014375]
A_24_P491397	LDLRAD1	2.18095	Homo sapiens low density lipoprotein receptor class A domain containing 1 (LDLRAD1), mRNA [NM_001010978]
A_23_P302550	RGS18	2.17671	Homo sapiens regulator of G-protein signaling 18 (RGS18), mRNA [NM_130782]
A_33_P3403153	C1QTNF2	2.16997	Homo sapiens C1q and tumor necrosis factor related protein 2 (C1QTNF2), mRNA [NM_031908]
A_33_P3309734	CCDC108	2.16795	Homo sapiens coiled-coil domain containing 108 (CCDC108), transcript variant 2, mRNA [NM_152389]
A_24_P70183	MYH11	2.16245	Homo sapiens myosin, heavy chain 11, smooth muscle (MYH11), transcript variant SM2B, mRNA [NM_001040113]
A_23_P61149	INPP5D	2.1619	Homo sapiens inositol polyphosphate-5-phosphatase, 145kDa (INPP5D), transcript variant 1, mRNA [NM_001017915]
A_23_P306610	MUC17	2.15967	Homo sapiens mucin 17, cell surface associated (MUC17), mRNA [NM_001040105]
A_32_P208350	TDRD9	2.15614	Homo sapiens tudor domain containing 9 (TDRD9), mRNA [NM_153046]
A_23_P91317	RAD21L1	2.14887	Homo sapiens RAD21-like 1 (S. pombe) (RAD21L1), mRNA [NM_001136566]
A_24_P360206	PCDHA11	2.14813	Homo sapiens protocadherin alpha 11 (PCDHA11), transcript variant 1, mRNA [NM_018902]
A_23_P255535	ASMT	2.14767	Homo sapiens acetylserotonin O-methyltransferase (ASMT), transcript variant 2, mRNA [NM_004043]
A_32_P215943	LOC126536	2.14747	Homo sapiens hypothetical LOC126536 (LOC126536), non-coding RNA [NR_026828]
A_33_P3374264	C4orf10	2.14599	Homo sapiens chromosome 4 open reading frame 10 (C4orf10), non-coding RNA [NR_015453]
A_33_P3320563	GLOD5	2.14578	Homo sapiens glyoxalase domain containing 5 (GLOD5), mRNA [NM_001080489]
A_33_P3211138	LOC100132764	2.1449	Homo sapiens cDNA FLJ16434 fis, clone BRACE3015829. [AK131376]
A_32_P309404	SLC22A3	2.13747	Homo sapiens solute carrier family 22 (extraneuronal monoamine transporter), member 3 (SLC22A3), mRNA [NM_021977]
A_23_P18282	DLEC1	2.13321	Homo sapiens deleted in lung and esophageal cancer 1 (DLEC1), transcript variant DLEC1-N1, mRNA [NM_007335]
A_24_P192988	CCDC89	2.13311	Homo sapiens coiled-coil domain containing 89 (CCDC89), mRNA [NM_152723]
A_24_P358805	CDHR1	2.13303	Homo sapiens cadherin-related family member 1 (CDHR1), transcript variant 2, mRNA [NM_001171971]
A_23_P169207	OR13C4	2.13105	Homo sapiens olfactory receptor, family 13, subfamily C, member 4 (OR13C4), mRNA [NM_001001919]
A_23_P83498	IGF2BP1	2.12761	Homo sapiens insulin-like growth factor 2 mRNA binding protein 1 (IGF2BP1), transcript variant 1, mRNA [NM_006546]
A_33_P3416757	PRLR	2.12618	Homo sapiens prolactin receptor (PRLR), transcript variant 2, mRNA [NM_001204315]
A_33_P3213702	LOC100130097	2.12407	PREDICTED: Homo sapiens kinesin-like protein family member 6-like (LOC100130097), mRNA [XM_001717121]
A_33_P3236628	BCKDHA	2.12387	branched chain keto acid dehydrogenase E1, alpha polypeptide [Source:HGNC Symbol;Acc:986] [ENST00000378196]
A_23_P131801	SGK2	2.12101	Homo sapiens serum/glucocorticoid regulated kinase 2 (SGK2), transcript variant 1, mRNA [NM_170693]
A_33_P3375413	LOC100131719	2.11984	Homo sapiens cDNA FLJ46584 fis, clone THYMU3043688. [AK128441]
A_24_P822931	LOC100329135	2.11912	Homo sapiens hypothetical LOC100329135 (LOC100329135), transcript variant 1, mRNA [NM_001195576]
A_24_P226069	FGFBP2	2.11341	Homo sapiens fibroblast growth factor binding protein 2 (FGFBP2), mRNA [NM_031950]
A_24_P140569	LRRTM2	2.1126	Homo sapiens leucine rich repeat transmembrane neuronal 2 (LRRTM2), mRNA [NM_015564]
A_23_P359588	PCDHGB4	2.1097	Homo sapiens protocadherin gamma subfamily B, 4 (PCDHGB4), transcript variant 2, mRNA [NM_032098]
A_33_P3392867	PPEF2	2.10294	Homo sapiens protein phosphatase, EF-hand calcium binding domain 2 (PPEF2), mRNA [NM_006239]
A_33_P3254535	LOC100130642	2.10156	Homo sapiens cDNA FLJ42255 fis, clone TKIDN2009889. [AK124249]
A_33_P3262742	DAPL1	2.09919	Homo sapiens death associated protein-like 1 (DAPL1), mRNA [NM_001017920]
A_32_P77098	TMEM200B	2.09887	Homo sapiens transmembrane protein 200B (TMEM200B), transcript variant 2, mRNA [NM_001003682]
A_33_P3274731	CLTC	2.09779	Homo sapiens clathrin, heavy chain (Hc) (CLTC), mRNA [NM_004859]
A_24_P229234	MYO16	2.09629	Homo sapiens myosin XVI (MYO16), transcript variant 2, mRNA [NM_015011]
A_23_P357284	GPR4	2.08968	Homo sapiens G protein-coupled receptor 4 (GPR4), mRNA [NM_005282]
A_33_P3231090	TCEA2	2.08331	Homo sapiens transcription elongation factor A (SII), 2, mRNA (cDNA clone IMAGE:30344530), with apparent retained intron. [BC098585]
A_33_P3307297	LOC100130503	2.08211	PREDICTED: Homo sapiens hypothetical protein LOC100130503 (LOC100130503), partial mRNA [XM_001718042]
A_23_P348159	DST	2.08131	dystonin [Source:HGNC Symbol;Acc:1090] [ENST00000439203]
A_33_P3258349	LOC644145	2.07757	Homo sapiens exocyst complex component 1 pseudogene (LOC644145), non-coding RNA [NR_003935]
A_33_P3415247	LOC115110	2.07484	Homo sapiens hypothetical LOC115110 (LOC115110), non-coding RNA [NR_026927]
A_33_P3709327	LOC100144602	2.07394	Homo sapiens hypothetical LOC100144602 (LOC100144602), non-coding RNA [NR_034138]
A_33_P3229918	PTCRA	2.07282	Homo sapiens pre T-cell antigen receptor alpha (PTCRA), mRNA [NM_138296]
A_33_P3299535	OVCH1	2.06981	Homo sapiens ovochymase 1 (OVCH1), mRNA [NM_183378]
A_23_P404059	PASD1	2.06772	Homo sapiens PAS domain containing 1 (PASD1), mRNA [NM_173493]
A_33_P3748769	FLJ27502	2.06712	Homo sapiens cDNA FLJ27502 fis, clone TST06617. [AK131012]
A_23_P127385	MYBPC3	2.06682	Homo sapiens myosin binding protein C, cardiac (MYBPC3), mRNA [NM_000256]
A_33_P3298092	LOC100131756	2.06666	Homo sapiens cDNA FLJ38820 fis, clone LIVER2008473. [AK096139]
A_23_P126416	TIE1	2.06491	Homo sapiens tyrosine kinase with immunoglobulin-like and EGF-like domains 1 (TIE1), mRNA [NM_005424]
A_24_P131646	MYL3	2.06115	Homo sapiens myosin, light chain 3, alkali; ventricular, skeletal, slow (MYL3), mRNA [NM_000258]
A_33_P3209182	LOC100505796	2.06106	PREDICTED: Homo sapiens protein IMPACT-like (LOC100505796), mRNA [XM_003118538]
A_19_P00809368	XLOC_002749	2.05871	BROAD lincRNAs version v2 (http://www.broadinstitute.org/genome_bio/human_lincrnas/)
A_23_P315910	TCEB3C	2.05675	Homo sapiens transcription elongation factor B polypeptide 3C (elongin A3) (TCEB3C), mRNA [NM_145653]
A_23_P385017	G6PC	2.05548	Homo sapiens glucose-6-phosphatase, catalytic subunit (G6PC), mRNA [NM_000151]
A_33_P3375859	CXCR2P1	2.05113	Homo sapiens chemokine (C-X-C motif) receptor 2 pseudogene 1 (CXCR2P1), non-coding RNA [NR_002712]
A_23_P30950	SLC26A8	2.04377	Homo sapiens solute carrier family 26, member 8 (SLC26A8), transcript variant 1, mRNA [NM_052961]
A_23_P35045	ARHGAP30	2.03966	Homo sapiens Rho GTPase activating protein 30 (ARHGAP30), transcript variant 1, mRNA [NM_001025598]
A_24_P334529	PCDHGA3	2.03868	Homo sapiens protocadherin gamma subfamily A, 3 (PCDHGA3), transcript variant 2, mRNA [NM_032011]
A_33_P3360157	OR5AS1	2.03358	Homo sapiens olfactory receptor, family 5, subfamily AS, member 1 (OR5AS1), mRNA [NM_001001921]
A_33_P3297630	LOC729966	2.03326	Homo sapiens hypothetical LOC729966 (LOC729966), non-coding RNA [NR_036575]
A_33_P3332487	FANK1	2.02996	fibronectin type III and ankyrin repeat domains 1 [Source:HGNC Symbol;Acc:23527] [ENST00000368689]
A_24_P332857	CT47A11	2.02965	Homo sapiens cancer/testis antigen family 47, member A11 (CT47A11), mRNA [NM_173571]
A_24_P921683	FOXP2	2.02753	Homo sapiens forkhead box P2 (FOXP2), transcript variant 1, mRNA [NM_014491]
A_33_P3412087	C6orf97	2.02714	Homo sapiens chromosome 6 open reading frame 97 (C6orf97), mRNA [NM_025059]
A_24_P191931	PCDHAC1	2.02554	Homo sapiens protocadherin alpha subfamily C, 1 (PCDHAC1), transcript variant 2, mRNA [NM_031882]
A_23_P212258	KNG1	2.02267	Homo sapiens kininogen 1 (KNG1), transcript variant 2, mRNA [NM_000893]
A_23_P90888	CHRNA1	2.02209	Homo sapiens cholinergic receptor, nicotinic, alpha 1 (muscle) (CHRNA1), transcript variant 1, mRNA [NM_001039523]
A_23_P340848	PTGIR	2.01998	Homo sapiens prostaglandin I2 (prostacyclin) receptor (IP) (PTGIR), mRNA [NM_000960]
A_23_P208210	ZNF432	2.01984	Homo sapiens zinc finger protein 432 (ZNF432), mRNA [NM_014650]
A_32_P16315	TUBB8	2.01982	Homo sapiens tubulin, beta 8 (TUBB8), transcript variant 1, mRNA [NM_177987]
A_33_P3420380	ITIH5	2.01537	Homo sapiens inter-alpha (globulin) inhibitor H5 (ITIH5), transcript variant 3, mRNA [NM_001001851]
A_33_P3378011	LOC732156	2.01409	PREDICTED: Homo sapiens mucin-3A-like (LOC732156), mRNA [XM_001716644]
A_23_P54357	LDHAL6B	2.01264	Homo sapiens lactate dehydrogenase A-like 6B (LDHAL6B), mRNA [NM_033195]
A_33_P3397496	F13B	2.01047	Homo sapiens coagulation factor XIII, B polypeptide (F13B), mRNA [NM_001994]
A_33_P3242793	C1orf81	2.00995	PREDICTED: Homo sapiens chromosome 1 open reading frame 81 (C1orf81), miscRNA [XR_108341]
A_32_P234518	AWAT1	2.00969	Homo sapiens acyl-CoA wax alcohol acyltransferase 1 (AWAT1), mRNA [NM_001013579]
A_24_P340954	ANKUB1	2.00797	Homo sapiens ankyrin repeat and ubiquitin domain containing 1 (ANKUB1), mRNA [NM_001144960]
A_23_P410408	OR7D2	2.00558	Homo sapiens olfactory receptor, family 7, subfamily D, member 2 (OR7D2), mRNA [NM_175883]
A_33_P3238479	DIP2C	2.00329	DIP2 disco-interacting protein 2 homolog C (Drosophila) [Source:HGNC Symbol;Acc:29150] [ENST00000381503]
A_33_P3368014	HVCN1	2.00093	Homo sapiens hydrogen voltage-gated channel 1 (HVCN1), transcript variant 1, mRNA [NM_001040107]
