# Supplementary material for: Poly(A)-specific ribonuclease and Nocturnin in squamous cell lung cancer: prognostic value and impact on gene expression
Source: Mol Cancer. 2015 Nov 5;14:187. doi: 10.1186/s12943-015-0457-3 (PMC4635609; doi:10.1186/s12943-015-0457-3)
Supplement: Additional file 4: Table S3. — Upregulated transcripts upon NOC silencing in H520 cells. (XLSX 33 kb) [file 12943_2015_457_MOESM4_ESM.xlsx]

## Sheet: 307 uprg NOC
Additional file 4: Table S3. 307 genes upregulated after NOC silencing in H520 cells
ProbeName	Gene Symbol	Log2 Fold change	Description
A_23_P134566	OR2A7	2.0025	Homo sapiens olfactory receptor, family 2, subfamily A, member 7 (OR2A7), mRNA [NM_001005328]
A_33_P3405193	C16orf72	2.00334	Homo sapiens PRO0149 protein, mRNA (cDNA clone IMAGE:5172419), containing frame-shift errors. [BC029878]
A_23_P140967	MEFV	2.00575	Homo sapiens Mediterranean fever (MEFV), transcript variant 1, mRNA [NM_000243]
A_33_P3215529	TJP2	2.00723	Homo sapiens tight junction protein ZO-2 isoform C mRNA, partial cds. [AF083893]
A_23_P203183	APOC3	2.01013	Homo sapiens apolipoprotein C-III (APOC3), mRNA [NM_000040]
A_23_P41114	CSTA	2.01194	Homo sapiens cystatin A (stefin A) (CSTA), mRNA [NM_005213]
A_32_P901770	ESPN	2.01204	Homo sapiens espin (ESPN), mRNA [NM_031475]
A_23_P2645	SDS	2.02097	Homo sapiens serine dehydratase (SDS), mRNA [NM_006843]
A_33_P3232363	PRO0611	2.02393	Homo sapiens PRO0611 protein (PRO0611), non-coding RNA [NR_002762]
A_33_P3414507	OR1I1	2.02467	Homo sapiens olfactory receptor, family 1, subfamily I, member 1 (OR1I1), mRNA [NM_001004713]
A_24_P942346	ECT2L	2.0253	Homo sapiens epithelial cell transforming sequence 2 oncogene-like (ECT2L), transcript variant 1, mRNA [NM_001077706]
A_33_P3323902	DEFB130	2.0306	Homo sapiens defensin, beta 130 (DEFB130), mRNA [NM_001037804]
A_23_P72989	CCR4	2.03695	Homo sapiens chemokine (C-C motif) receptor 4 (CCR4), mRNA [NM_005508]
A_23_P18223	ITIH1	2.03787	Homo sapiens inter-alpha (globulin) inhibitor H1 (ITIH1), transcript variant 1, mRNA [NM_002215]
A_33_P3278968	HLA-DOA	2.04202	Homo sapiens major histocompatibility complex, class II, DO alpha (HLA-DOA), mRNA [NM_002119]
A_23_P362770	CCDC36	2.04222	Homo sapiens coiled-coil domain containing 36 (CCDC36), transcript variant 1, mRNA [NM_178173]
A_33_P3319331	PRDM2	2.04351	Homo sapiens cDNA FLJ41611 fis, clone CTONG3002020. [AK123605]
A_33_P3278659	LOC100290497	2.0437	PREDICTED: Homo sapiens hypothetical protein LOC100290497 (LOC100290497), mRNA [XM_002346845]
A_19_P00321223	XLOC_013686	2.05435	BROAD lincRNAs version v2 (http://www.broadinstitute.org/genome_bio/human_lincrnas/)
A_23_P2431	C3AR1	2.05547	Homo sapiens complement component 3a receptor 1 (C3AR1), mRNA [NM_004054]
A_23_P143694	SOX10	2.06048	Homo sapiens SRY (sex determining region Y)-box 10 (SOX10), mRNA [NM_006941]
A_23_P29330	SMC1B	2.06176	Homo sapiens structural maintenance of chromosomes 1B (SMC1B), mRNA [NM_148674]
A_33_P3269159	NALCN	2.06374	sodium leak channel, non-selective [Source:HGNC Symbol;Acc:19082] [ENST00000376196]
A_23_P304304	ARSF	2.06634	Homo sapiens arylsulfatase F (ARSF), transcript variant 1, mRNA [NM_004042]
A_33_P3382714	LOC144742	2.06752	Homo sapiens hypothetical LOC144742 (LOC144742), non-coding RNA [NR_024246]
A_33_P3354084	RPF1	2.07092	ribosome production factor 1 homolog (S. cerevisiae) [Source:HGNC Symbol;Acc:30350] [ENST00000370656]
A_23_P115805	SYCE1	2.07144	Homo sapiens synaptonemal complex central element protein 1 (SYCE1), transcript variant 4, mRNA [NM_001143764]
A_23_P160800	NR0B2	2.07289	Homo sapiens nuclear receptor subfamily 0, group B, member 2 (NR0B2), mRNA [NM_021969]
A_33_P3332369	GAD2	2.07389	glutamate decarboxylase 2 (pancreatic islets and brain, 65kDa) [Source:HGNC Symbol;Acc:4093] [ENST00000376248]
A_23_P215454	ELN	2.07461	Homo sapiens elastin (ELN), transcript variant 1, mRNA [NM_000501]
A_23_P144126	FETUB	2.07905	Homo sapiens fetuin B (FETUB), mRNA [NM_014375]
A_23_P27239	OR1D2	2.08197	Homo sapiens olfactory receptor, family 1, subfamily D, member 2 (OR1D2), mRNA [NM_002548]
A_23_P5685	TBR1	2.08609	Homo sapiens T-box, brain, 1 (TBR1), mRNA [NM_006593]
A_19_P00319900	XLOC_003457	2.08623	BROAD lincRNAs version v2 (http://www.broadinstitute.org/genome_bio/human_lincrnas/)
A_33_P3289401	OR52J3	2.08799	Homo sapiens olfactory receptor, family 52, subfamily J, member 3 (OR52J3), mRNA [NM_001001916]
A_23_P338534	HIF3A	2.08851	Homo sapiens hypoxia inducible factor 3, alpha subunit (HIF3A), transcript variant 2, mRNA [NM_022462]
A_33_P3258076	LOC100129581	2.09223	Homo sapiens cDNA FLJ43917 fis, clone TESTI4011505. [AK125905]
A_33_P3410654	CLEC12B	2.09228	Homo sapiens C-type lectin domain family 12, member B (CLEC12B), transcript variant 2, mRNA [NM_205852]
A_33_P3749100	LOC285045	2.09283	Homo sapiens hypothetical LOC285045 (LOC285045), transcript variant 1, non-coding RNA [NR_027098]
A_33_P3348937	FLJ42220	2.09386	Homo sapiens cDNA FLJ42220 fis, clone THYMU2038615. [AK124214]
A_33_P3687604	LOC285173	2.09463	Homo sapiens cDNA FLJ35996 fis, clone TESTI2014988. [AK093315]
A_33_P3392320	SLC6A15	2.0956	Homo sapiens solute carrier family 6 (neutral amino acid transporter), member 15 (SLC6A15), transcript variant 2, mRNA [NM_018057]
A_33_P3298810	FFAR3	2.09832	Homo sapiens free fatty acid receptor 3 (FFAR3), mRNA [NM_005304]
A_23_P258433	ACCN5	2.09927	Homo sapiens amiloride-sensitive cation channel 5, intestinal (ACCN5), mRNA [NM_017419]
A_33_P3317925	KRTAP20-4	2.10082	Homo sapiens keratin associated protein 20-4 (KRTAP20-4), non-coding RNA [NR_023342]
A_24_P229884	LOC440335	2.10176	Homo sapiens hypothetical LOC440335 (LOC440335), transcript variant 2, non-coding RNA [NR_029454]
A_19_P00319929	XLOC_010507	2.10396	BROAD lincRNAs version v2 (http://www.broadinstitute.org/genome_bio/human_lincrnas/)
A_23_P50815	TTYH1	2.10568	Homo sapiens tweety homolog 1 (Drosophila) (TTYH1), transcript variant 1, mRNA [NM_020659]
A_33_P3560878	LOC283587	2.11652	Homo sapiens cDNA clone IMAGE:4734409. [BC029479]
A_33_P3418710	PRAMEF12	2.11864	Homo sapiens PRAME family member 12 (PRAMEF12), mRNA [NM_001080830]
A_33_P3275220	NRK	2.11912	Homo sapiens Nik related kinase (NRK), mRNA [NM_198465]
A_33_P3259625	TTC34	2.12148	Homo sapiens tetratricopeptide repeat domain 34 (TTC34), mRNA [NM_001242672]
A_33_P3376872	CELA3B	2.12465	Homo sapiens chymotrypsin-like elastase family, member 3B (CELA3B), mRNA [NM_007352]
A_23_P420218	CACNG8	2.1301	Homo sapiens calcium channel, voltage-dependent, gamma subunit 8 (CACNG8), mRNA [NM_031895]
A_33_P3363949	OR5D13	2.13228	Homo sapiens olfactory receptor, family 5, subfamily D, member 13 (OR5D13), mRNA [NM_001001967]
A_33_P3342663	ADAM33	2.13423	Homo sapiens ADAM metallopeptidase domain 33 (ADAM33), transcript variant 2, mRNA [NM_153202]
A_24_P230514	LOC100130924	2.13431	Homo sapiens cDNA FLJ37105 fis, clone BRACE2019510. [AK094424]
A_33_P3419026	DLG2	2.13489	Homo sapiens discs, large homolog 2 (Drosophila) (DLG2), transcript variant 3, mRNA [NM_001142700]
A_33_P3390955	HPVC1	2.13867	Homo sapiens human papillomavirus (type 18) E5 central sequence-like 1 (HPVC1), non-coding RNA [NR_004422]
A_23_P168726	ZPBP	2.14076	Homo sapiens zona pellucida binding protein (ZPBP), transcript variant 1, mRNA [NM_007009]
A_33_P3297345	TTC24	2.1415	Homo sapiens tetratricopeptide repeat domain 24 (TTC24), mRNA [NM_001105669]
A_33_P3355708	C14orf180	2.14508	Homo sapiens chromosome 14 open reading frame 180 (C14orf180), mRNA [NM_001008404]
A_23_P303101	PCDHGC4	2.14601	Homo sapiens protocadherin gamma subfamily C, 4 (PCDHGC4), transcript variant 2, mRNA [NM_032406]
A_33_P3413168	COL27A1	2.15024	collagen, type XXVII, alpha 1 [Source:HGNC Symbol;Acc:22986] [ENST00000374106]
A_33_P3209950	RASGRP2	2.15583	RAS guanyl releasing protein 2 (calcium and DAG-regulated) [Source:HGNC Symbol;Acc:9879] [ENST00000377494]
A_23_P211543	MCHR1	2.15843	Homo sapiens melanin-concentrating hormone receptor 1 (MCHR1), mRNA [NM_005297]
A_33_P3371180	GUCY2E	2.15859	Homo sapiens guanylate cyclase 2E (GUCY2E), non-coding RNA [NR_024042]
A_23_P48784	CYP46A1	2.1588	Homo sapiens cytochrome P450, family 46, subfamily A, polypeptide 1 (CYP46A1), mRNA [NM_006668]
A_23_P75786	SLC15A3	2.16284	Homo sapiens solute carrier family 15, member 3 (SLC15A3), transcript variant 1, mRNA [NM_016582]
A_33_P3374640	C19orf76	2.16364	Homo sapiens chromosome 19 open reading frame 76 (C19orf76), mRNA [NM_001101340]
A_33_P3249345	PRAME	2.16402	preferentially expressed antigen in melanoma [Source:HGNC Symbol;Acc:9336] [ENST00000403441]
A_32_P743184	DPPA3	2.16507	Homo sapiens developmental pluripotency associated 3 (DPPA3), mRNA [NM_199286]
A_23_P139648	IAPP	2.16741	Homo sapiens islet amyloid polypeptide (IAPP), mRNA [NM_000415]
A_23_P213706	IL4	2.16748	Homo sapiens interleukin 4 (IL4), transcript variant 1, mRNA [NM_000589]
A_23_P18913	OR2V2	2.1675	Homo sapiens olfactory receptor, family 2, subfamily V, member 2 (OR2V2), mRNA [NM_206880]
A_24_P923251	TGM2	2.17086	Homo sapiens transglutaminase 2 (C polypeptide, protein-glutamine-gamma-glutamyltransferase) (TGM2), transcript variant 2, mRNA [NM_198951]
A_33_P3418541	ACTG2	2.17798	Homo sapiens cDNA, FLJ17257. [AK310215]
A_33_P3431595	C8orf31	2.18284	Homo sapiens chromosome 8 open reading frame 31 (C8orf31), mRNA [NM_173687]
A_33_P3263459	MPPED1	2.18343	Homo sapiens metallophosphoesterase domain containing 1 (MPPED1), mRNA [NM_001044370]
A_33_P3264835	RAP1GAP	2.18753	RAP1 GTPase activating protein [Source:HGNC Symbol;Acc:9858] [ENST00000374757]
A_23_P146486	DEC1	2.19275	Homo sapiens deleted in esophageal cancer 1 (DEC1), mRNA [NM_017418]
A_33_P3238548	C3orf36	2.1958	Homo sapiens chromosome 3 open reading frame 36 (C3orf36), mRNA [NM_025041]
A_33_P3400973	ATP2B2	2.20279	Homo sapiens ATPase, Ca++ transporting, plasma membrane 2 (ATP2B2), transcript variant 1, mRNA [NM_001001331]
A_33_P3846114	LOC286442	2.20327	Homo sapiens hypothetical LOC286442 (LOC286442), non-coding RNA [NR_038968]
A_24_P299769	OR1C1	2.20513	Homo sapiens olfactory receptor, family 1, subfamily C, member 1 (OR1C1), mRNA [NM_012353]
A_33_P3241884	SDC3	2.20761	Homo sapiens syndecan 3 (SDC3), mRNA [NM_014654]
A_23_P92730	HSPB3	2.20913	Homo sapiens heat shock 27kDa protein 3 (HSPB3), mRNA [NM_006308]
A_23_P206920	MYH11	2.21586	Homo sapiens myosin, heavy chain 11, smooth muscle (MYH11), transcript variant SM1B, mRNA [NM_001040114]
A_33_P3307568	PYDC2	2.21921	Homo sapiens pyrin domain containing 2 (PYDC2), mRNA [NM_001083308]
A_23_P128281	KLRC3	2.22341	Homo sapiens killer cell lectin-like receptor subfamily C, member 3 (KLRC3), transcript variant 2, mRNA [NM_007333]
A_33_P3292719	PTX4	2.22826	Homo sapiens pentraxin 4, long (PTX4), mRNA [NM_001013658]
A_33_P3249888	BEST3	2.23228	Homo sapiens bestrophin 3 (BEST3), transcript variant 1, mRNA [NM_032735]
A_33_P3323862	LOC388210	2.23846	PREDICTED: Homo sapiens hypothetical protein LOC388210 (LOC388210), mRNA [XM_370934]
A_19_P00331839	XLOC_004805	2.24433	BROAD lincRNAs version v2 (http://www.broadinstitute.org/genome_bio/human_lincrnas/)
A_33_P3291732	FAM125A	2.24633	family with sequence similarity 125, member A [Source:HGNC Symbol;Acc:25153] [ENST00000529490]
A_33_P3365815	LOC729866	2.24973	Homo sapiens cDNA FLJ32896 fis, clone TESTI2005155. [AK057458]
A_24_P206702	FOLR4	2.2526	Homo sapiens folate receptor 4 (delta) homolog (mouse) (FOLR4), mRNA [NM_001199206]
A_33_P3337574	LOC283480	2.25386	Homo sapiens hypothetical LOC283480 (LOC283480), non-coding RNA [NR_036486]
A_33_P3399980	TYRP1	2.25444	Homo sapiens tyrosinase-related protein 1 (TYRP1), mRNA [NM_000550]
A_33_P3347911	ESR2	2.25927	Homo sapiens estrogen receptor 2 (ER beta) (ESR2), transcript variant e, mRNA [NM_001214903]
A_33_P3283619	SH2D1A	2.26257	Homo sapiens SH2 domain containing 1A (SH2D1A), transcript variant 2, mRNA [NM_001114937]
A_33_P3314659	SPEF2	2.26563	Homo sapiens sperm flagellar 2 (SPEF2), transcript variant 2, mRNA [NM_144722]
A_33_P3212402	LOC441233	2.26807	Homo sapiens cDNA FLJ46129 fis, clone TESTI2046188. [AK128010]
A_23_P66180	CACNG3	2.26885	Homo sapiens calcium channel, voltage-dependent, gamma subunit 3 (CACNG3), mRNA [NM_006539]
A_33_P3406047	NLRP4	2.27293	Homo sapiens NLR family, pyrin domain containing 4 (NLRP4), mRNA [NM_134444]
A_33_P3374394	UNC45A	2.27519	Homo sapiens unc-45 homolog A (C. elegans) (UNC45A), transcript variant 3, mRNA [NM_001039675]
A_33_P3287073	C17orf54	2.2759	Homo sapiens chromosome 17 open reading frame 54 (C17orf54), non-coding RNA [NR_027146]
A_23_P315602	ARPP21	2.27635	Homo sapiens cAMP-regulated phosphoprotein, 21kDa (ARPP21), transcript variant 1, mRNA [NM_016300]
A_33_P3280120	CACNA1B	2.27664	calcium channel, voltage-dependent, N type, alpha 1B subunit [Source:HGNC Symbol;Acc:1389] [ENST00000277550]
A_23_P47484	GLYATL2	2.27902	Homo sapiens glycine-N-acyltransferase-like 2 (GLYATL2), mRNA [NM_145016]
A_33_P3467933	LOC286154	2.27955	Homo sapiens cDNA FLJ39420 fis, clone PLACE6018769. [AK096739]
A_33_P3261192	NCBP1	2.28119	nuclear cap binding protein subunit 1, 80kDa [Source:HGNC Symbol;Acc:7658] [ENST00000375130]
A_23_P32115	LCN12	2.28215	Homo sapiens lipocalin 12 (LCN12), mRNA [NM_178536]
A_33_P3422897	ABCA1	2.28577	Homo sapiens ATP-binding cassette, sub-family A (ABC1), member 1 (ABCA1), mRNA [NM_005502]
A_24_P232545	HEPACAM	2.28946	Homo sapiens hepatic and glial cell adhesion molecule (HEPACAM), mRNA [NM_152722]
A_33_P3304678	LOC149837	2.2932	Homo sapiens hypothetical LOC149837 (LOC149837), non-coding RNA [NR_015406]
A_23_P37359	CIDEB	2.29427	Homo sapiens cell death-inducing DFFA-like effector b (CIDEB), mRNA [NM_014430]
A_33_P3222942	GPR78	2.29549	Homo sapiens G protein-coupled receptor 78 (GPR78), mRNA [NM_080819]
A_33_P3232193	CDH11	2.29606	cadherin 11, type 2, OB-cadherin (osteoblast) [Source:HGNC Symbol;Acc:1750] [ENST00000394156]
A_33_P3254579	KRTAP1-5	2.29693	Homo sapiens keratin associated protein 1-5 (KRTAP1-5), mRNA [NM_031957]
A_33_P3385732	OR52L1	2.29821	Homo sapiens olfactory receptor, family 52, subfamily L, member 1 (OR52L1), mRNA [NM_001005173]
A_24_P342484	CRP	2.30443	Homo sapiens C-reactive protein, pentraxin-related (CRP), mRNA [NM_000567]
A_33_P3236319	LOC100128869	2.31733	PREDICTED: Homo sapiens hypothetical protein LOC100128869 (LOC100128869), mRNA [XM_001719518]
A_24_P26792	TRPM6	2.33258	Homo sapiens transient receptor potential cation channel, subfamily M, member 6 (TRPM6), transcript variant a, mRNA [NM_017662]
A_33_P3375259	LOC100128830	2.33767	Homo sapiens cDNA FLJ40265 fis, clone TESTI2026291. [AK097584]
A_33_P3275280	LOC440742	2.34152	PREDICTED: Homo sapiens hypothetical LOC440742 (LOC440742), miscRNA [XR_110857]
A_33_P3220213	ARMC3	2.34295	armadillo repeat containing 3 [Source:HGNC Symbol;Acc:30964] [ENST00000376523]
A_23_P359588	PCDHGB4	2.34441	Homo sapiens protocadherin gamma subfamily B, 4 (PCDHGB4), transcript variant 2, mRNA [NM_032098]
A_33_P3359183	AWAT2	2.34826	Homo sapiens acyl-CoA wax alcohol acyltransferase 2 (AWAT2), mRNA [NM_001002254]
A_33_P3223898	PRSS45	2.34848	Homo sapiens protease, serine, 45 (PRSS45), mRNA [NM_199183]
A_33_P3256765	LOC100128064	2.34935	PREDICTED: Homo sapiens hypothetical protein LOC100128064 (LOC100128064), mRNA [XM_001725877]
A_33_P3402817	CRHR1	2.34985	Homo sapiens corticotropin releasing hormone receptor 1 (CRHR1), transcript variant 4, mRNA [NM_001145148]
A_32_P413094	TTTY2	2.35307	Homo sapiens testis-specific transcript, Y-linked 2 (non-protein coding) (TTTY2), non-coding RNA [NR_001536]
A_33_P3354635	FLJ43879	2.35435	Homo sapiens FLJ43879 protein (FLJ43879), non-coding RNA [NR_034162]
A_33_P3355933	LOC100131894	2.36025	Homo sapiens cDNA FLJ35506 fis, clone SMINT2009415. [AK092825]
A_33_P3419108	PRY2	2.36131	Homo sapiens PTPN13-like, Y-linked 2 (PRY2), mRNA [NM_001002758]
A_33_P3347057	LOC100132005	2.36727	Homo sapiens cDNA FLJ35343 fis, clone PROST2015932. [AK092662]
A_23_P82795	NCRNA00208	2.36753	Homo sapiens non-protein coding RNA 208 (NCRNA00208), non-coding RNA [NR_040035]
A_33_P3268089	OR51I2	2.36915	Homo sapiens olfactory receptor, family 51, subfamily I, member 2 (OR51I2), mRNA [NM_001004754]
A_24_P370172	LILRA5	2.37034	Homo sapiens leukocyte immunoglobulin-like receptor, subfamily A (with TM domain), member 5 (LILRA5), transcript variant 3, mRNA [NM_181879]
A_33_P3329433	TTN	2.37108	titin [Source:HGNC Symbol;Acc:12403] [ENST00000392423]
A_33_P3365387	LOC401557	2.38562	Homo sapiens cDNA FLJ45328 fis, clone BRHIP3007172. [AK127261]
A_33_P3295200	HAS1	2.39207	Homo sapiens hyaluronan synthase 1 (HAS1), mRNA [NM_001523]
A_33_P3332487	FANK1	2.39795	fibronectin type III and ankyrin repeat domains 1 [Source:HGNC Symbol;Acc:23527] [ENST00000368689]
A_33_P3279407	SYN3	2.40051	Homo sapiens synapsin III (SYN3), transcript variant IIIc, mRNA [NM_133633]
A_33_P3248213	CSNK1A1P1	2.4008	Homo sapiens casein kinase 1, alpha 1 pseudogene 1 (CSNK1A1P1), non-coding RNA [NR_027320]
A_33_P3387781	OR2L1P	2.4011	Homo sapiens olfactory receptor, family 2, subfamily L, member 1 pseudogene (OR2L1P), non-coding RNA [NR_002145]
A_33_P3268555	SP140	2.40155	Homo sapiens SP140 nuclear body protein (SP140), transcript variant 2, mRNA [NM_001005176]
A_33_P3368369	HSPB7	2.40366	heat shock 27kDa protein family, member 7 (cardiovascular) [Source:HGNC Symbol;Acc:5249] [ENST00000545268]
A_33_P3833478	SP3P	2.40718	Homo sapiens Sp3 transcription factor pseudogene, mRNA (cDNA clone IMAGE:5266022). [BC036697]
A_33_P3398266	NCRNA00112	2.41281	Homo sapiens non-protein coding RNA 112 (NCRNA00112), non-coding RNA [NR_024028]
A_19_P00322173	XLOC_007602	2.41416	BROAD lincRNAs version v2 (http://www.broadinstitute.org/genome_bio/human_lincrnas/)
A_33_P3428984	LOC728445	2.4164	AGENCOURT_14121471 NIH_MGC_180 Homo sapiens cDNA clone IMAGE:30383201 5', mRNA sequence [CD243366]
A_33_P3368301	BOLA3	2.41929	Homo sapiens bolA homolog 3 (E. coli) (BOLA3), transcript variant 1, mRNA [NM_212552]
A_32_P46603	VWA3B	2.42218	Homo sapiens von Willebrand factor A domain containing 3B (VWA3B), mRNA [NM_144992]
A_33_P3214109	LOC121952	2.4245	Homo sapiens hypothetical LOC121952 (LOC121952), non-coding RNA [NR_026965]
A_33_P3741022	FLJ26484	2.44109	Homo sapiens hypothetical LOC400619 (FLJ26484), non-coding RNA [NR_033876]
A_33_P3692979	LOC283485	2.44156	Homo sapiens cDNA FLJ36543 fis, clone TRACH2006194. [AK093862]
A_33_P3246248	LOC729879	2.47609	Homo sapiens cDNA FLJ35868 fis, clone TESTI2007972. [AK093187]
A_33_P3277913	MAP2	2.4771	microtubule-associated protein 2 [Source:HGNC Symbol;Acc:6839] [ENST00000392193]
A_24_P67534	LOC644538	2.47936	Homo sapiens hypothetical protein LOC644538 (LOC644538), mRNA [NM_001163438]
A_19_P00317368	XLOC_002612	2.48782	BROAD lincRNAs version v2 (http://www.broadinstitute.org/genome_bio/human_lincrnas/)
A_33_P3271975	LOC100132368	2.48833	Homo sapiens cDNA FLJ16817 fis, clone TLIVE2007192. [AK131565]
A_24_P263310	FAM169B	2.49947	Homo sapiens family with sequence similarity 169, member B (FAM169B), mRNA [NM_182562]
A_23_P127760	MS4A12	2.50451	Homo sapiens membrane-spanning 4-domains, subfamily A, member 12 (MS4A12), transcript variant 1, mRNA [NM_017716]
A_33_P3832341	SCARNA22	2.50485	AGENCOURT_10609207 NIH_MGC_126 Homo sapiens cDNA clone IMAGE:6727460 5', mRNA sequence [BU955376]
A_33_P3223909	SH3RF3	2.50739	Homo sapiens SH3 domain containing ring finger 3 (SH3RF3), mRNA [NM_001099289]
A_23_P90888	CHRNA1	2.50857	Homo sapiens cholinergic receptor, nicotinic, alpha 1 (muscle) (CHRNA1), transcript variant 1, mRNA [NM_001039523]
A_33_P3229809	FLJ25363	2.51139	Homo sapiens hypothetical LOC401082 (FLJ25363), mRNA [NM_001145553]
A_24_P207828	LCE2B	2.51714	Homo sapiens late cornified envelope 2B (LCE2B), mRNA [NM_014357]
A_33_P3306715	C6orf132	2.52299	Homo sapiens chromosome 6 open reading frame 132 (C6orf132), mRNA [NM_001164446]
A_23_P60837	PDE3A	2.5234	Homo sapiens phosphodiesterase 3A, cGMP-inhibited (PDE3A), mRNA [NM_000921]
A_33_P3238230	CDH6	2.5452	cadherin 6, type 2, K-cadherin (fetal kidney) [Source:HGNC Symbol;Acc:1765] [ENST00000506396]
A_33_P3331952	OR2M3	2.55305	Homo sapiens olfactory receptor, family 2, subfamily M, member 3 (OR2M3), mRNA [NM_001004689]
A_33_P3408577	POM121L10P	2.56175	Homo sapiens POM121 membrane glycoprotein-like 10, pseudogene (POM121L10P), non-coding RNA [NR_024593]
A_24_P367079	SFTA2	2.56279	Homo sapiens surfactant associated 2 (SFTA2), mRNA [NM_205854]
A_23_P326009	ZNF471	2.56425	Homo sapiens zinc finger protein 471 (ZNF471), mRNA [NM_020813]
A_33_P3356857	KIF9	2.5656	kinesin family member 9 [Source:HGNC Symbol;Acc:16666] [ENST00000487440]
A_33_P3405848	TPO	2.56663	Homo sapiens thyroid peroxidase (TPO), transcript variant 2, mRNA [NM_175719]
A_33_P3405384	C8orf45	2.56674	Homo sapiens chromosome 8 open reading frame 45 (C8orf45), transcript variant 1, mRNA [NM_173518]
A_33_P3398074	LOC100133319	2.58692	Homo sapiens PRO1804 mRNA, complete cds. [AF132201]
A_33_P3267532	KCNJ15	2.5896	Homo sapiens potassium inwardly-rectifying channel, subfamily J, member 15 (KCNJ15), transcript variant 1, mRNA [NM_170736]
A_33_P3693034	LOC402779	2.59558	Homo sapiens hypothetical LOC402779 (LOC402779), non-coding RNA [NR_038372]
A_23_P169873	TRPC2	2.60167	Homo sapiens transient receptor potential cation channel, subfamily C, member 2, pseudogene (TRPC2), non-coding RNA [NR_002720]
A_33_P3361711	LOC649238	2.60546	PREDICTED: Homo sapiens similar to hCG1645335 (LOC649238), mRNA [XM_001717778]
A_32_P222149	LOC100506049	2.61235	Homo sapiens leucine-rich repeat-containing protein ENSP00000371558 (LOC100506049), mRNA [NM_001195280]
A_23_P365725	MRGPRX1	2.61529	Homo sapiens MAS-related GPR, member X1 (MRGPRX1), mRNA [NM_147199]
A_33_P3339143	ARL13A	2.61721	Homo sapiens ADP-ribosylation factor-like 13A (ARL13A), transcript variant 1, mRNA [NM_001162490]
A_33_P3329326	CD164L2	2.62184	CD164 sialomucin-like 2 [Source:HGNC Symbol;Acc:32043] [ENST00000374025]
A_33_P3267463	RFX3	2.62273	regulatory factor X, 3 (influences HLA class II expression) [Source:HGNC Symbol;Acc:9984] [ENST00000381984]
A_33_P3273524	KRT84	2.62692	Homo sapiens keratin 84 (KRT84), mRNA [NM_033045]
A_24_P156635	C1orf49	2.62883	Homo sapiens chromosome 1 open reading frame 49 (C1orf49), transcript variant 1, mRNA [NM_032126]
A_23_P409502	NLRP9	2.6299	Homo sapiens NLR family, pyrin domain containing 9 (NLRP9), mRNA [NM_176820]
A_33_P3401402	C7orf65	2.62995	Homo sapiens chromosome 7 open reading frame 65 (C7orf65), mRNA [NM_001123065]
A_33_P3354965	CRIP1	2.63139	cysteine-rich protein 1 (intestinal) [Source:HGNC Symbol;Acc:2360] [ENST00000330233]
A_33_P3312985	C22orf37	2.66244	PREDICTED: Homo sapiens chromosome 22 open reading frame 37 (C22orf37), miscRNA [XR_109694]
A_33_P3270435	HIGD2B	2.66396	Homo sapiens HIG1 hypoxia inducible domain family, member 2B (pseudogene) (HIGD2B), non-coding RNA [NR_002780]
A_33_P3234447	LOC100129744	2.66545	PREDICTED: Homo sapiens hypothetical protein LOC100129744 (LOC100129744), mRNA [XM_001715569]
A_23_P251486	COLEC10	2.672	Homo sapiens collectin sub-family member 10 (C-type lectin) (COLEC10), mRNA [NM_006438]
A_23_P127352	MRGPRD	2.678	Homo sapiens MAS-related GPR, member D (MRGPRD), mRNA [NM_198923]
A_24_P7790	WFDC10B	2.68131	Homo sapiens WAP four-disulfide core domain 10B (WFDC10B), transcript variant 1, mRNA [NM_172006]
A_33_P3780311	LOC349408	2.68204	Homo sapiens hypothetical LOC349408 (LOC349408), non-coding RNA [NR_030727]
A_33_P3351351	ARHGEF10	2.68359	Rho guanine nucleotide exchange factor (GEF) 10 [Source:HGNC Symbol;Acc:14103] [ENST00000382795]
A_23_P19428	OR2J2	2.69671	Homo sapiens olfactory receptor, family 2, subfamily J, member 2 (OR2J2), mRNA [NM_030905]
A_33_P3262351	C5orf49	2.70357	Homo sapiens chromosome 5 open reading frame 49 (C5orf49), mRNA [NM_001089584]
A_33_P3262635	CECR1	2.71367	Homo sapiens cat eye syndrome chromosome region, candidate 1 (CECR1), transcript variant 2, mRNA [NM_177405]
A_33_P3307728	KRTAP5-11	2.71547	Homo sapiens keratin associated protein 5-11 (KRTAP5-11), mRNA [NM_001005405]
A_23_P356694	DEFB123	2.71597	Homo sapiens defensin, beta 123 (DEFB123), mRNA [NM_153324]
A_19_P00316871	XLOC_008362	2.71825	BROAD lincRNAs version v2 (http://www.broadinstitute.org/genome_bio/human_lincrnas/)
A_33_P3383169	PP13004	2.71903	PREDICTED: Homo sapiens hypothetical LOC402481 (PP13004), miscRNA [XR_108769]
A_19_P00812924	XLOC_009582	2.72594	BROAD lincRNAs version v2 (http://www.broadinstitute.org/genome_bio/human_lincrnas/)
A_23_P47125	OR5P2	2.73088	Homo sapiens olfactory receptor, family 5, subfamily P, member 2 (OR5P2), mRNA [NM_153444]
A_33_P3254267	LOC100508194	2.73241	PREDICTED: Homo sapiens hypothetical protein LOC100508194 (LOC100508194), mRNA [XM_003119871]
A_33_P3303785	ARPP21	2.74191	Homo sapiens cAMP-regulated phosphoprotein, 21kDa (ARPP21), transcript variant 4, mRNA [NM_001025069]
A_33_P3227329	FAM123B	2.74646	Homo sapiens family with sequence similarity 123B (FAM123B), mRNA [NM_152424]
A_33_P3363732	PRM3	2.76485	Homo sapiens protamine 3 (PRM3), mRNA [NM_021247]
A_33_P3362587	C10orf27	2.77099	chromosome 10 open reading frame 27 [Source:HGNC Symbol;Acc:23511] [ENST00000394982]
A_33_P3318681	TMC3	2.7772	Homo sapiens transmembrane channel-like 3 (TMC3), mRNA [NM_001080532]
A_23_P91035	TSPYL6	2.77825	Homo sapiens TSPY-like 6 (TSPYL6), mRNA [NM_001003937]
A_23_P109382	GSC2	2.77867	Homo sapiens goosecoid homeobox 2 (GSC2), mRNA [NM_005315]
A_33_P3302125	LCE2A	2.78061	Homo sapiens late cornified envelope 2A (LCE2A), mRNA [NM_178428]
A_33_P3683351	LOC284240	2.79045	Homo sapiens mRNA; cDNA DKFZp761M0415 (from clone DKFZp761M0415). [AL390159]
A_33_P3212232	MPEG1	2.80904	Homo sapiens macrophage expressed 1 (MPEG1), mRNA [NM_001039396]
A_33_P3292387	LRRIQ3	2.81713	Homo sapiens leucine-rich repeats and IQ motif containing 3 (LRRIQ3), mRNA [NM_001105659]
A_23_P32006	OR13D1	2.83021	Homo sapiens olfactory receptor, family 13, subfamily D, member 1 (OR13D1), mRNA [NM_001004484]
A_33_P3418617	LOC440297	2.83674	Homo sapiens chondroitin sulfate proteoglycan 4 pseudogene (LOC440297), non-coding RNA [NR_033579]
A_33_P3340260	OTOG	2.83758	otogelin [Source:HGNC Symbol;Acc:8516] [ENST00000399391]
A_33_P3357516	SLC10A7	2.84004	Homo sapiens solute carrier family 10 (sodium/bile acid cotransporter family), member 7 (SLC10A7), transcript variant 3, mRNA [NM_032128]
A_23_P70733	TAAR2	2.85767	Homo sapiens trace amine associated receptor 2 (TAAR2), transcript variant 1, mRNA [NM_001033080]
A_23_P151075	ARHGDIB	2.85906	Homo sapiens Rho GDP dissociation inhibitor (GDI) beta (ARHGDIB), mRNA [NM_001175]
A_24_P576506	SPRN	2.88167	Homo sapiens shadow of prion protein homolog (zebrafish) (SPRN), mRNA [NM_001012508]
A_33_P3396349	LOC100499183	2.88282	Homo sapiens cDNA FLJ43745 fis, clone TESTI2019648. [AK125733]
A_23_P422240	UROC1	2.90014	Homo sapiens urocanase domain containing 1 (UROC1), transcript variant 1, mRNA [NM_144639]
A_33_P3375413	LOC100131719	2.90227	Homo sapiens cDNA FLJ46584 fis, clone THYMU3043688. [AK128441]
A_32_P309662	TAS2R39	2.90439	Homo sapiens taste receptor, type 2, member 39 (TAS2R39), mRNA [NM_176881]
A_23_P417853	MYO3B	2.90439	Homo sapiens myosin IIIB (MYO3B), transcript variant 2, mRNA [NM_138995]
A_33_P3371109	LOC100130597	2.90621	Homo sapiens cDNA FLJ45767 fis, clone NETRP2000439. [AK127669]
A_33_P3224735	ZC3H12B	2.90782	Homo sapiens zinc finger CCCH-type containing 12B (ZC3H12B), mRNA [NM_001010888]
A_33_P3405434	VWA5B1	2.9101	von Willebrand factor A domain containing 5B1 [Source:HGNC Symbol;Acc:26538] [ENST00000375083]
A_33_P3300172	SPON2	2.91976	Homo sapiens cDNA FLJ42615 fis, clone BRACE3014231. [AK124606]
A_23_P36888	FAM113B	2.9273	Homo sapiens family with sequence similarity 113, member B (FAM113B), mRNA [NM_138371]
A_23_P90997	OTOS	2.94593	Homo sapiens otospiralin (OTOS), mRNA [NM_148961]
A_23_P300087	FKSG83	2.98219	Homo sapiens FKSG83 (FKSG83), mRNA [NM_032030]
A_33_P3298173	DEFA7P	2.99199	Homo sapiens defensin alpha 7 (DEFA7P) pseudogene mRNA, complete sequence. [AY746432]
A_33_P3241244	LOC100131822	3.01156	Homo sapiens cDNA FLJ46421 fis, clone THYMU3013197. [AK128841]
A_23_P15832	OR1D5	3.01673	Homo sapiens olfactory receptor, family 1, subfamily D, member 5 (OR1D5), mRNA [NM_014566]
A_33_P3249229	OR3A4	3.02532	Homo sapiens olfactory receptor, family 3, subfamily A, member 4 (OR3A4), non-coding RNA [NR_024128]
A_23_P3014	RNASE6	3.03094	Homo sapiens ribonuclease, RNase A family, k6 (RNASE6), mRNA [NM_005615]
A_23_P422732	WDR63	3.0474	Homo sapiens WD repeat domain 63 (WDR63), mRNA [NM_145172]
A_24_P115424	SPAG11B	3.07762	Homo sapiens sperm associated antigen 11B (SPAG11B), transcript variant A, mRNA [NM_016512]
A_33_P3353752	LOC642781	3.0856	PREDICTED: Homo sapiens hypothetical LOC642781 (LOC642781), miscRNA [XR_112733]
A_24_P933685	LOC643797	3.08842	PREDICTED: Homo sapiens AGVR6190 (LOC643797), miscRNA [XR_109223]
A_33_P3306619	KRTAP25-1	3.11137	Homo sapiens keratin associated protein 25-1 (KRTAP25-1), mRNA [NM_001128598]
A_33_P3262660	HSFY1P1	3.14232	Homo sapiens heat shock transcription factor, Y-linked 1 pseudogene 1 (HSFY1P1), non-coding RNA [NR_003607]
A_33_P3358511	IMPG1	3.14951	interphotoreceptor matrix proteoglycan 1 [Source:HGNC Symbol;Acc:6055] [ENST00000369963]
A_33_P3294153	CALY	3.15101	calcyon neuron-specific vesicular protein [Source:HGNC Symbol;Acc:17938] [ENST00000368555]
A_33_P3265314	FLJ44054	3.16093	Homo sapiens hypothetical LOC643365 (FLJ44054), non-coding RNA [NR_024609]
A_33_P3384148	C12orf40	3.19283	Homo sapiens chromosome 12 open reading frame 40 (C12orf40), mRNA [NM_001031748]
A_33_P3354631	LOC100132292	3.19841	Homo sapiens cDNA FLJ45275 fis, clone BRHIP3000859. [AK127208]
A_33_P3423718	ADAMTS7	3.20677	Homo sapiens ADAM metallopeptidase with thrombospondin type 1 motif, 7 (ADAMTS7), mRNA [NM_014272]
A_33_P3244215	OR13C5	3.2336	Homo sapiens olfactory receptor, family 13, subfamily C, member 5 (OR13C5), mRNA [NM_001004482]
A_23_P315964	UMODL1	3.2372	Homo sapiens uromodulin-like 1 (UMODL1), transcript variant 2, mRNA [NM_173568]
A_19_P00322339	XLOC_008374	3.2734	BROAD lincRNAs version v2 (http://www.broadinstitute.org/genome_bio/human_lincrnas/)
A_23_P89334	MYH13	3.28276	Homo sapiens myosin, heavy chain 13, skeletal muscle (MYH13), mRNA [NM_003802]
A_33_P3342967	LOC100129186	3.29328	Homo sapiens cDNA FLJ46336 fis, clone TESTI4046090. [AK128204]
A_33_P3390743	COL20A1	3.29422	collagen, type XX, alpha 1 [Source:HGNC Symbol;Acc:14670] [ENST00000494913]
A_33_P3251024	LRRTM2	3.29757	Homo sapiens leucine rich repeat transmembrane neuronal 2 (LRRTM2), mRNA [NM_015564]
A_24_P10444	TTLL6	3.32211	Homo sapiens tubulin tyrosine ligase-like family, member 6 (TTLL6), transcript variant 2, mRNA [NM_173623]
A_33_P3239614	IYD	3.32584	Homo sapiens iodotyrosine deiodinase (IYD), transcript variant 2, mRNA [NM_203395]
A_32_P42537	LOC100129407	3.33015	Homo sapiens hypothetical LOC100129407 (LOC100129407), non-coding RNA [NR_034116]
A_23_P205177	F10	3.35306	Homo sapiens coagulation factor X (F10), mRNA [NM_000504]
A_33_P3318611	LOC100131907	3.35784	Homo sapiens cDNA FLJ46268 fis, clone TESTI4027262. [AK128825]
A_33_P3364607	LOC100130051	3.37828	Homo sapiens cDNA FLJ45363 fis, clone BRHIP3015854. [AK127296]
A_23_P165921	NCRNA00029	3.39748	Homo sapiens non-protein coding RNA 29 (NCRNA00029), non-coding RNA [NR_028295]
A_23_P78092	EVI2A	3.40888	Homo sapiens ecotropic viral integration site 2A (EVI2A), transcript variant 1, mRNA [NM_001003927]
A_33_P3286684	IKZF1	3.41001	IKAROS family zinc finger 1 (Ikaros) [Source:HGNC Symbol;Acc:13176] [ENST00000484847]
A_33_P3402968	GAB4	3.4193	Homo sapiens GRB2-associated binding protein family, member 4 (GAB4), mRNA [NM_001037814]
A_23_P216579	PALM2	3.47776	Homo sapiens paralemmin 2 (PALM2), transcript variant 1, mRNA [NM_053016]
A_33_P3789327	SNORD12B	3.54973	AV755695 BM Homo sapiens cDNA clone BMFBHD10 5', mRNA sequence [AV755695]
A_19_P00318514	XLOC_012862	3.55522	BROAD lincRNAs version v2 (http://www.broadinstitute.org/genome_bio/human_lincrnas/)
A_33_P3339885	EIF3E	3.55854	eukaryotic translation initiation factor 3, subunit E [Source:HGNC Symbol;Acc:3277] [ENST00000522088]
A_19_P00318112	XLOC_003491	3.60096	BROAD lincRNAs version v2 (http://www.broadinstitute.org/genome_bio/human_lincrnas/)
A_23_P48022	TAS2R8	3.61119	Homo sapiens taste receptor, type 2, member 8 (TAS2R8), mRNA [NM_023918]
A_33_P3266489	OR13H1	3.64834	Homo sapiens olfactory receptor, family 13, subfamily H, member 1 (OR13H1), mRNA [NM_001004486]
A_23_P502590	KIR2DS4	3.65187	Homo sapiens killer cell immunoglobulin-like receptor, two domains, short cytoplasmic tail, 4 (KIR2DS4), mRNA [NM_012314]
A_32_P114746	C1orf111	3.72619	Homo sapiens chromosome 1 open reading frame 111 (C1orf111), mRNA [NM_182581]
A_19_P00809368	XLOC_002749	3.72879	BROAD lincRNAs version v2 (http://www.broadinstitute.org/genome_bio/human_lincrnas/)
A_24_P197284	C2orf85	3.74817	Homo sapiens chromosome 2 open reading frame 85 (C2orf85), mRNA [NM_173821]
A_32_P189211	C15orf56	3.7775	Homo sapiens chromosome 15 open reading frame 56 (C15orf56), mRNA [NM_001039905]
A_33_P3223849	GEMC1	3.79512	Homo sapiens geminin coiled-coil domain-containing protein 1 (GEMC1), mRNA [NM_001146686]
A_24_P238118	PP12613	3.90026	Homo sapiens hypothetical LOC100192379 (PP12613), non-coding RNA [NR_024365]
A_23_P47579	NLRP14	3.92138	Homo sapiens NLR family, pyrin domain containing 14 (NLRP14), mRNA [NM_176822]
A_33_P3297302	ELMOD3	4.0027	Homo sapiens ELMO/CED-12 domain containing 3 (ELMOD3), transcript variant 2, mRNA [NM_001135021]
A_33_P3343360	FAM190A	4.34313	Homo sapiens family with sequence similarity 190, member A (FAM190A), transcript variant 2, mRNA [NM_207491]
A_33_P3305388	OR8K5	4.38192	Homo sapiens olfactory receptor, family 8, subfamily K, member 5 (OR8K5), mRNA [NM_001004058]
A_32_P489	LOC100132735	4.39971	Homo sapiens hypothetical LOC100132735 (LOC100132735), non-coding RNA [NR_038399]
A_23_P376704	CIDEA	4.74675	Homo sapiens cell death-inducing DFFA-like effector a (CIDEA), transcript variant 1, mRNA [NM_001279]
A_33_P3423595	LOC100128529	4.88116	Homo sapiens cDNA FLJ45615 fis, clone BRTHA3026180. [AK127522]
A_23_P8240	FAM50B	4.88516	Homo sapiens family with sequence similarity 50, member B (FAM50B), mRNA [NM_012135]
A_24_P280328	TTTY3	5.24635	Homo sapiens testis-specific transcript, Y-linked 3 (non-protein coding) (TTTY3), non-coding RNA [NR_001524]
A_24_P349728	LOC100129312	5.53818	Homo sapiens cDNA FLJ37718 fis, clone BRHIP2019007. [AK095037]
A_33_P3398917	C15orf59	5.67866	Homo sapiens chromosome 15 open reading frame 59 (C15orf59), mRNA [NM_001039614]
A_32_P52018	PHACTR1	5.87788	Homo sapiens phosphatase and actin regulator 1 (PHACTR1), transcript variant 1, mRNA [NM_030948]
A_32_P178758	LY86-AS1	6.59121	Homo sapiens LY86 antisense RNA 1 (non-protein coding) (LY86-AS1), non-coding RNA [NR_026970]
A_24_P72178	LPAL2	7.31051	Homo sapiens lipoprotein, Lp(a)-like 2, pseudogene (LPAL2), transcript variant 2, non-coding RNA [NR_028093]
A_33_P3364062	FLJ31356	12.8518	PREDICTED: Homo sapiens hypothetical protein FLJ31356 (FLJ31356), partial miscRNA [XR_109966]
A_24_P255986	SPDYE4	13.8867	Homo sapiens speedy homolog E4 (Xenopus laevis) (SPDYE4), mRNA [NM_001128076]
